# Supplementary material for: The effect of herbivory on pollinators: a revisited meta-analysis
Source: Ann Bot. 2025 Oct 16;137(4):879–85. doi: 10.1093/aob/mcaf258 (PMC13095882; doi:10.1093/aob/mcaf258)
Supplement: mcaf258_Supplementary_Data [file mcaf258_supplementary_data.zip]

Archive with 2 entries (2 files):
- Appendix S1.docx
- Appendix S2.docx
